# Supplementary material for: A Co-Created Tool to Help Counter Health Misinformation for Spanish-Speaking Communities in the San Francisco Bay Area
Source: Int J Environ Res Public Health. 2024 Mar 2;21(3):294. doi: 10.3390/ijerph21030294 (PMC10970482; doi:10.3390/ijerph21030294)
Supplement: Supplementary file 1 [file ijerph-21-00294-s001.zip]

Archive with 1 entries (1 files):
- ijerph-2889477-supplementary.pdf
